# Supplementary material for: Amodiaquine Modulates Aggregation and Disassembly of Amyloid-β and Tau and Attenuates Neuroinflammatory Responses and Aβ Production
Source: Pharmaceutics. 2025 Oct 31;17(11):1417. doi: 10.3390/pharmaceutics17111417 (PMC12655649; doi:10.3390/pharmaceutics17111417)
Supplement: Supplementary file 1 [file pharmaceutics-17-01417-s001.zip]

Archive with 1 entries (1 files):
- pharmaceutics-3922587-supplementary.pdf
